# Supplementary material for: Evaluating Interlaboratory Variability in Wastewater-Based COVID-19 Surveillance
Source: Microorganisms. 2025 Feb 27;13(3):526. doi: 10.3390/microorganisms13030526 (PMC11945948; doi:10.3390/microorganisms13030526)
Supplement: Supplementary file 1 [file microorganisms-13-00526-s001.zip]

Archive with 5 entries (5 files):
- Figure S1.docx
- TableS1.docx
- TableS2.docx
- TableS3.docx
- TableS4.docx
